# Supplementary material for: Neuroprotective effects of TRPA1 channels in the cerebral endothelium following ischemic stroke
Source: eLife. 2018 Sep 21;7:e35316. doi: 10.7554/eLife.35316 (PMC6177258; doi:10.7554/eLife.35316)
Supplement: Figure 1—figure supplement 3—source data 1. [file elife-35316-fig1-figsupp3-data1.xlsx]

## Sheet: 4-HNE vs 4-HNE+0Ca PSS
	Frequency (Hz)			Sites per Cell
	4-HNE	4-HNE+0Ca PSS		4-HNE	4-HNE+0Ca PSS
	0.998	0.0428		0.223159	0.0247954
	0.38507	0.0493		0.0743863	0.0247954
	0.4915	0.1105		0.148773	0.0495909
	0.88788	0.1431		0.297545	0.0495909
	0.8004	0.0526		0.198363	0.0247954
	0.71799	0.2072		0.148773	0.0247954
	0.66276	0		0.123977	0
	0.97052	0		0.148773	0
	0.95741	0		0.123977	0
	0.56186	0		0.123977	0
	2.07246	0		0.347136	0
	1.025	0		0.198363	0
	0.59968	0		0.198363	0
	0.92304	0		0.148773	0
	0.93891	0		0.123977	0
	0.90096	0		0.123977	0
	1.07824	0		0.123977	0
	0.90367	0		0.198363	0
	2.44024	0		0.396727	0
	1.60308	0		0.322341	0
	1.1732	0		0.27275	0
	0.53262	0		0.198363	0
	1.73088	0		0.322341	0
	0.93891	0		0.198363	0
	0.41228	0		0.148773	0
	1.63672	0		0.297545	0
	0.70546	0		0.148773	0
	1.996	0		0.27275	0
	0	0		0.347136	0
	0	0		0.347136	0
	0	0		0.347136	0
	0.57244	0		0.520704	0
	0.407	0		0.247954	0
	0.4715	0		0	0
	0.95867	0		0	0
	0.4288	0		0	0
Mean	0.885643	0.0168194		0.207317	0.0055101
SEM	0.0940612	0.00758364		0.0194125	0.00223336
