# Supplementary material for: Neuroprotective effects of TRPA1 channels in the cerebral endothelium following ischemic stroke
Source: eLife. 2018 Sep 21;7:e35316. doi: 10.7554/eLife.35316 (PMC6177258; doi:10.7554/eLife.35316)
Supplement: Figure 1—figure supplement 4—source data 1. [file elife-35316-fig1-figsupp4-data1.xlsx]

## Sheet: Properties of 4-HNE sparklets
	Amplitude (F/F0)	Duration (s)	Spatial Spread (µm2)		Frequency Distribution
	1.199	0.859788	36.116		Amplitude (F/F0)		Duration (s)		Spatial Spread (µm2)
	1.182	0.683422	29.903		Bin Center	Count	Bin Center	Count	Bin Center	Count
	1.177	0.63933	39.135		1	1	0	0	0	0
	1.142	0.705467	20.555		1.02	38	0.04	0	2	0
	1.106	0.286596	10.451		1.04	49	0.08	3	4	23
	1.465	0.709759	33.561		1.06	40	0.12	17	6	43
	1.11	0.253485	17.071		1.08	77	0.16	62	8	71
	1.143	0.35488	12.832		1.1	93	0.2	68	10	71
	1.118	0.329531	25.083		1.12	86	0.24	79	12	58
	1.119	0.228137	10.742		1.14	46	0.28	59	14	60
	1.13	0.253485	10.045		1.16	36	0.32	51	16	52
	1.112	0.329531	7.026		1.18	33	0.36	40	18	46
	1.1	0.380228	11.322		1.2	26	0.4	38	20	42
	1.101	0.412526	10.045		1.22	26	0.44	43	22	27
	1.11	0.506282	15.561		1.24	16	0.48	22	24	26
	1.088	0.225014	7.316		1.26	15	0.52	24	26	29
	1.026	0.262516	8.187		1.28	9	0.56	17	28	18
	1.097	0.31877	9.871		1.3	10	0.6	9	30	10
	1.018	0.525033	4.355		1.32	7	0.64	19	32	13
	1.154	0.750047	39.948		1.34	6	0.68	16	34	21
	1.125	0.506282	39.483		1.36	7	0.72	16	36	11
	1.07	0.393775	30.6		1.38	2	0.76	11	38	3
	1.075	0.375023	27.464		1.4	5	0.8	8	40	8
	1.081	0.337521	30.193		1.42	3			42	3
	1.022	0.412526	5.574		1.44	1			44	3
	1.037	0.768798	14.922		1.46	7			46	2
	1.087	0.562535	33.096		1.48	1			48	0
	1.082	0.356272	32.922		1.5	1			50	1
	1.034	0.300019	9.929
	1.017	0.31877	7.142
	1.158	0.359066	11.876
	1.142	0.333419	16.924
	1.113	0.282124	23.68
	1.159	0.74378	24.747
	1.092	0.205181	24.889
	1.284	1.12849	64.64
	1.21	0.307804	33.636
	1.463	0.380228	51.769
	1.062	0.289698	11.093
	1.577	0.688032	23.467
	1.008	0.181061	3.627
	1.018	0.32591	4.053
	1.044	0.380228	5.049
	1.104	0.452653	10.027
	1.407	0.289698	36.48
	1.361	0.253485	39.467
	1.308	0.217273	34.133
	1.104	0.373042	20.053
	1.109	0.44765	29.013
	1.04	0.42278	9.742
	1.033	0.746083	13.013
	1.171	0.65312	16.711
	1.416	0.453556	15.004
	1.46	0.671263	18.987
	1.051	0.16328	6.044
	1.102	0.308418	9.6
	1.017	0.199565	7.324
	1.019	0.272134	5.404
	1.109	0.562409	16.071
	1.085	0.623441	13.582
	1.123	0.415628	13.44
	1.043	0.166251	7.324
	1.11	0.415628	14.507
	1.035	0.207814	13.582
	1.024	0.249377	13.156
	1.025	0.228595	10.027
	1.079	0.228595	8.533
	1.037	0.623441	8.462
	1.069	0.332502	8.036
	1.081	0.665004	14.151
	1.038	0.727348	19.271
	1.129	0.187032	10.027
	1.089	0.249377	15.076
	1.813	0.519534	22.827
	1.119	0.308642	36.057
	1.162	1.06838	31.761
	1.076	0.261159	11.322
	1.091	0.213675	8.187
	1.202	0.569801	36.232
	1.257	0.261159	31.18
	1.235	0.498575	35.535
	1.208	0.498575	39.251
	1.152	0.379867	43.199
	1.049	0.187793	9.956
	1.107	0.187793	12.729
	1.041	0.150235	8.249
	1.101	0.58216	32.071
	1.137	0.431925	16.356
	1.13	0.469484	33.707
	1.085	0.319249	42.951
	1.223	0.638498	33.067
	1.242	0.450704	40.036
	1.119	0.375587	22.187
	1.133	0.426296	24.038
	1.136	0.650662	12.658
	1.123	0.762845	34.374
	1.199	0.628225	14.168
	1.106	0.807718	44.361
	1.203	0.426296	13.064
	1.015	0.740408	6.968
	1.121	0.875028	21.251
	1.036	0.695535	8.651
	1.121	0.403859	16.78
	1.218	0.426296	31.645
	1.116	0.740408	33.27
	1.091	0.429017	11.032
	1.315	1.07254	19.625
	1.043	0.214509	4.935
	1.081	0.175507	10.974
	1.106	1.15055	16.606
	1.08	0.331513	6.271
	1.127	0.370515	12.89
	1.19	0.384555	26.767
	1.088	0.156006	7.548
	1.089	0.273011	10.8
	1.105	0.156006	10.858
	1.21	0.292512	13.703
	1.126	0.273011	20.264
	1.041	0.429017	8.477
	1.162	0.25351	21.367
	1.055	0.175507	9.522
	1.236	0.565523	27.464
	1.155	0.292512	13.935
	1.261	-0.17551	29.845
	1.145	0.468019	14.458
	1.252	0.429017	32.632
	1.134	0.273011	34.78
	1.352	0.721529	18.58
	1.251	0.702028	20.206
	1.206	0.48752	26.825
	1.205	0.488865	19.393
	1.141	0.488865	16.548
	1.045	0.217273	6.445
	1.236	0.959623	20.613
	1.062	0.126743	8.826
	1.042	0.525077	16.606
	1.13	0.398334	16.2
	1.119	0.65182	15.619
	1.017	0.506971	7.722
	1.16	0.688032	13.819
	1.22	0.307804	15.097
	1.079	0.199167	8.303
	1.079	0.344016	12.484
	1.168	0.344016	10.51
	1.399	0.760456	26.825
	1.011	0.597501	4.877
	1.015	0.32591	4.529
	1.122	0.506971	13.935
	1.214	0.629549	19.393
	1.14	0.235379	13.703
	1.095	0.344016	16.374
	1.109	0.271592	17.245
	1.053	0.266086	23.864
	1.065	0.266086	24.677
	1.068	0.362845	13.761
	1.037	0.217707	4.006
	1.055	0.387034	9.348
	1.015	0.387034	4.239
	1.088	0.266086	5.284
	1.343	1.57233	9.29
	1.058	0.362845	8.477
	1.246	0.711744	11.555
	1.199	0.338655	8.245
	1.345	0.556362	24.561
	1.249	0.338655	10.451
	1.296	0.459603	9.813
	1.085	0.387034	7.897
	1.03	0.266086	4.297
	1.468	0.65312	35.187
	1.149	0.314465	9.058
	1.14	0.507983	12.484
	1.52	1.57233	27.929
	1.028	0.217707	3.135
	1.089	0.483793	8.826
	1.049	0.266086	5.864
	1.229	0.67731	25.548
	1.067	0.338655	6.097
	1.085	0.556362	27.29
	1.069	0.362845	10.626
	1.092	0.131455	7.664
	1.05	0.150235	5.922
	1.063	0.150235	7.664
	1.031	0.319249	4.587
	1.113	0.28169	10.51
	1.087	0.187793	7.955
	1.182	0.244131	11.497
	1.233	0.150235	10.103
	1.214	0.713615	10.626
	1.014	0.356808	6.503
	1.055	0.262911	11.032
	1.087	0.319249	8.651
	1.066	0.244131	15.097
	1.04	0.244131	7.548
	1.135	0.544601	12.658
	1.032	0.254518	5.226
	1.082	0.203614	9.058
	1.18	0.916264	19.974
	1.187	0.789005	21.716
	1.087	0.407228	9
	1.124	0.559939	17.477
	1.066	0.229066	5.4
	1.156	0.305421	14.4
	1.164	1.04352	24.096
	1.192	0.458132	18.522
	1.207	0.330873	25.838
	1.633	0.458132	28.393
	1.718	0.381777	31.296
	1.692	0.738101	33.154
	1.411	1.24714	33.387
	1.259	0.509035	21.6
	1.277	0.407228	18.058
	1.21	0.71265	17.942
	1.048	0.210204	7.258
	1.2	0.229314	10.8
	1.209	0.171985	12.251
	1.249	0.917256	19.916
	1.068	0.191095	12.077
	1.241	1.45232	27.406
	1.123	0.630613	21.6
	1.18	0.324861	13.238
	1.137	0.229314	14.632
	1.048	0.171985	6.097
	1.178	0.210204	15.213
	1.053	0.229314	9.232
	1.113	0.248423	19.103
	1.294	0.343971	37.741
	1.119	0.554175	32.458
	1.411	0.439518	32.574
	1.014	0.229797	6.677
	1.086	0.497894	5.806
	1.021	0.363845	4.413
	1.107	0.114899	11.729
	1.011	0.402145	3.077
	1.128	0.172348	9.116
	1.129	0.497894	14.69
	1.159	0.80429	9.232
	1.094	0.248947	8.535
	1.118	0.191498	9.522
	1.22	0.727691	13.122
	1.08	0.421295	5.922
	1.252	0.421295	14.168
	1.224	0.76599	15.503
	1.173	0.919188	14.69
	1.262	0.689391	12.948
	1.186	0.440444	12.89
	1.086	0.431282	19.161
	1.227	1.00632	20.787
	1.313	0.431282	19.103
	1.491	0.517539	23.98
	1.069	0.287522	14.284
	1.306	0.603795	33.038
	1.34	0.6613	32.806
	1.379	1.03508	29.729
	1.018	0.460035	6.271
	1.127	0.80506	7.2
	1.143	0.711744	14.574
	1.129	1.02807	7.839
	1.128	0.830368	10.335
	1.081	0.395413	18.871
	1.065	0.632661	6.329
	1.195	0.553578	8.129
	1.117	0.383946	7.2
	1.117	0.553578	6.503
	1.073	0.355872	7.722
	1.014	0.514037	5.806
	1.103	0.711744	9.522
	1.079	0.291036	11.662
	1.1	0.785797	35.129
	1.125	0.669383	12.373
	1.07	0.523865	20.267
	1.221	1.30966	13.511
	1.099	0.232829	8.391
	1.093	0.261932	7.04
	1.063	0.32014	7.182
	1.107	1.07683	14.436
	1.107	0.785797	17.067
	1.08	0.302457	12.871
	1.04	0.415879	12.871
	1.219	5.06616	45.156
	1.116	0.453686	15.502
	1.206	0.982987	15.147
	1.072	0.793951	15.076
	1.203	1.5879	14.649
	1.12	1.09641	18.418
	1.134	0.292512	20.264
	1.09	0.136505	8.303
	1.105	0.156006	10.393
	1.092	0.429017	18.174
	1.081	0.175507	6.735
	1.094	0.234009	8.768
	1.103	0.214509	7.839
	1.13	0.579563	26.535
	1.046	0.175507	6.793
	1.091	0.802704	14.649
	1.024	0.380228	3.911
	1.096	0.295733	14.08
	1.106	0.253485	13.156
	1.114	0.396918	13.084
	1.079	0.303526	16.071
	1.043	0.142349	5.052
	1.076	0.160142	7.664
	1.048	0.106762	4.587
	1.02	0.24911	5.168
	1.104	0.427046	28.045
	1.173	0.24911	17.129
	1.17	0.160142	21.425
	1.101	0.19573	28.451
	1.02	0.177936	5.748
	1.102	0.177936	11.903
	1.064	0.177936	5.574
	1.042	0.106762	6.619
	1.124	0.355872	12.193
	1.02	0.124555	4.064
	1.045	0.19573	5.806
	1.197	0.19573	9.348
	1.351	0.284698	12.426
	1.177	0.498221	11.09
	1.09	0.142349	5.458
	1.097	0.26455	20.124
	1.115	0.308642	15.218
	1.125	0.925926	27.236
	1.093	0.26455	18.204
	1.085	0.242504	13.298
	1.216	0.220459	29.013
	1.218	0.26455	28.942
	1.116	0.242504	11.164
	1.072	0.176367	10.524
	1.071	0.154321	10.027
	1.22	0.308642	28.231
	1.022	0.154321	8.249
	1.098	0.286596	14.72
	1.034	0.198413	7.68
	1.066	0.176367	21.973
	1.08	0.242504	11.307
	1.03	0.220459	8.036
	1.016	0.154321	5.191
	1.028	0.198413	6.684
	1.062	0.198413	6.044
	1.014	0.154321	5.618
	1.031	-0.08818	6.4
	1.073	0.132275	11.947
	1.07	0.176367	10.453
	1.011	0.132275	4.48
	1.183	0.36686	10.626
	1.169	0.18343	14.922
	1.136	0.305717	12.832
	1.039	0.244574	8.013
	1.021	0.458575	3.716
	1.036	0.244574	4.297
	1.149	0.611434	6.735
	1.174	0.152858	8.129
	1.188	0.152858	7.722
	1.197	0.091715	8.477
	1.231	0.152858	8.826
	1.279	0.275145	11.787
	1.245	0.275145	10.451
	1.195	0.244574	8.129
	1.257	0.275145	9.639
	1.273	0.214002	9.871
	1.294	0.244574	10.335
	1.11	0.580862	11.497
	1.327	0.470759	78.293
	1.118	0.253485	25.742
	1.156	0.307804	68.764
	1.074	0.181061	22.116
	1.132	0.235379	58.027
	1.119	0.362122	25.529
	1.046	0.32591	17.92
	1.13	0.253485	46.72
	1.135	0.380228	34.276
	1.085	0.217273	16.498
	1.066	0.525077	23.324
	1.152	0.362122	25.742
	1.121	0.235379	24.604
	1.054	0.199167	9.244
	1.089	0.344016	26.596
	1.046	0.181061	8.96
	1.13	0.344016	24.32
	1.141	0.271592	23.253
	1.107	0.217273	24.889
	1.109	0.344016	27.52
	1.1	0.126743	21.049
	1.083	0.126743	34.347
	1.145	0.162955	65.493
	1.077	0.199167	20.764
	1.05	0.144849	12.16
	1.089	0.199167	34.916
	1.065	0.162955	22.542
	1.07	0.126743	16
	1.119	0.32591	34.56
	1.072	0.144849	8.889
	1.126	0.344016	38.898
	1.057	0.271592	19.982
	1.085	0.217273	10.169
	1.077	0.307804	21.12
	1.174	0.307804	19.058
	1.215	0.688032	58.24
	1.081	0.289698	14.507
	1.221	0.344016	21.404
	1.085	0.217273	19.2
	1.097	0.235379	12.018
	1.168	0.579395	20.409
	1.168	0.162955	22.116
	1.148	0.162955	25.387
	1.153	0.543183	25.956
	1.179	0.204918	11.148
	1.011	0.33532	4.064
	1.073	0.149031	5.69
	1.045	0.130402	4.587
	1.194	0.353949	8.768
	1.028	0.242176	24.036
	1.077	0.186289	21.049
	1.069	0.298063	17.422
	1.096	0.298063	25.458
	1.142	0.16766	17.28
	1.096	0.33532	9.387
	1.287	0.540238	19.342
	1.064	0.16766	8.747
	1.173	0.372578	14.507
	1.09	0.149031	10.738
	1.103	0.186289	12.444
	1.02	0.16766	14.791
	1.067	0.149031	10.667
	1.098	0.149031	8.604
	1.174	0.447094	20.693
	1.167	0.260805	15.929
	1.172	0.242176	16.711
	1.176	0.465723	11.733
	1.091	0.204918	7.538
	1.192	0.204918	18.276
	1.109	0.254453	17.28
	1.043	0.161925	17.138
	1.078	0.161925	13.938
	1.144	0.254453	40.818
	1.112	0.416378	20.907
	1.124	0.346981	23.609
	1.178	0.393245	23.822
	1.082	0.393245	14.151
	1.155	0.624566	28.231
	1.083	0.208189	15.076
	1.167	0.67083	31.218
	1.143	0.43951	17.28
	1.354	0.43951	26.453
	1.223	0.508906	41.458
	1.081	0.277585	12.658
	1.089	0.277585	34.489
	1.126	0.624566	27.164
	1.142	0.346981	33.707
	1.096	0.462642	8.676
	1.07	0.231321	15.929
	1.388	0.925283	17.067
	1.115	0.346981	17.493
	1.361	0.948415	22.542
	1.137	0.508906	19.129
	1.2	0.277585	27.449
	1.192	0.300717	28.231
	1.228	0.485774	34.133
	1.123	0.254453	20.124
	1.08	0.185057	12.444
	1.358	0.508906	26.951
	1.145	0.277585	17.564
	1.122	0.532038	17.778
	1.159	0.55517	17.422
	1.087	0.300717	16
	1.176	0.832755	29.511
	1.087	0.180505	11.307
	1.144	0.315884	17.636
	1.115	0.383574	14.791
	1.072	0.270758	22.827
	1.064	0.383574	17.209
	1.098	0.315884	11.733
	1.107	0.203069	18.702
	1.082	0.203069	26.667
	1.012	0.293321	4.693
	1.081	0.722022	10.453
	1.134	0.203069	15.36
	1.128	0.248195	13.653
	1.102	0.406137	31.076
	1.122	0.722022	9.742
	1.088	0.654332	20.907
	1.093	0.270758	12.16
	1.106	0.970217	25.671
	1.221	0.834838	20.409
	1.224	0.586643	31.289
	1.054	0.157942	17.991
	1.125	0.258017	11.555
	1.136	0.350166	13.935
	1.091	0.313306	10.393
	1.182	0.405455	15.909
	1.215	0.645042	14.806
	1.106	0.239587	10.451
	1.109	0.147438	11.264
	1.094	0.239587	7.316
	1.176	0.921489	10.393
	1.117	0.276447	6.735
	1.167	0.479174	7.084
	1.106	0.239587	12.077
	1.06	0.258017	7.374
	1.131	0.136505	6.793
	1.133	0.351014	10.974
	1.253	0.526521	15.213
	1.046	0.468019	10.335
	1.05	0.175507	8.768
	1.22	0.544601	14.009
	1.09	0.413146	14.578
	1.089	0.46729	13.645
	1.153	0.150207	16.084
	1.265	0.431844	17.013
	1.098	0.168982	14.69
	1.262	0.281637	16.838
	1.399	0.319189	21.774
	1.393	0.431844	25.722
	1.132	0.506947	20.613
	1.159	0.300413	6.271
	1.028	0.244086	8.651
	1.147	0.244086	19.567
	1.1	0.156006	16.838
	1.134	0.214509	18.522
	1.118	0.292512	8.826
	1.13	0.25351	18.174
	1.274	0.429017	14.748
	1.201	0.25351	24.735
	1.355	0.234009	52.664
	1.485	0.390016	35.883
	1.183	0.191791	10.974
	1.281	0.421941	12.193
	1.229	0.517837	18.871
	1.244	0.306866	10.974
	1.201	0.21097	15.561
	1.116	0.23015	18.29
	1.05	0.172612	5.574
	1.101	0.172612	10.8
	1.049	0.383583	5.516
	1.013	0.134254	8.245
	1.071	0.191791	7.49
	1.258	0.460299	9.116
	1.204	0.21097	9.464
	1.046	0.191791	18.813
	1.163	0.23015	14.458
	1.167	0.479478	25.025
	1.071	0.351325	17.942
	1.131	0.255509	16.664
	1.172	0.383264	18.29
	1.137	0.447141	38.786
	1.122	0.447141	26.825
	1.168	0.351325	16.606
	1.165	0.351325	26.245
	1.049	0.191632	8.129
	1.075	0.255509	12.542
	1.213	0.702651	22.18
	1.099	0.191632	18.29
	1.123	0.447141	19.974
	1.065	0.351325	11.671
	1.089	0.312622	16.924
	1.081	0.312622	13.511
	1.094	0.898789	16.142
	1.115	0.742478	35.535
	1.113	0.429855	34.954
	1.106	0.390778	40.586
	1.024	0.429855	8.071
	1.047	0.586166	9.058
	1.062	0.508011	12.309
	1.011	0.625244	3.426
	1.044	0.429855	8.013
	1.101	0.742478	12.426
	1.126	0.206573	13.877
	1.101	0.187793	16.722
	1.096	0.300469	19.684
	1.096	0.169014	21.948
	1.105	0.093897	19.103
	1.093	0.187793	25.838
	1.104	0.206573	26.361
	1.202	0.28169	32.574
	1.167	0.338028	36.987
	1.049	0.253485	12.948
	1.259	0.506971	19.045
	1.054	0.232362	7.49
	1.308	0.654837	20.787
	1.237	0.654837	26.129
	1.119	0.211238	10.742
	1.052	0.16899	18.29
	1.102	0.190114	13.18
	1.099	0.253485	14.69
	1.12	0.380228	17.826
	1.133	0.232362	12.6
	1.139	0.274609	16.374
	1.094	0.232362	14.748
	1.142	0.654837	15.735
	1.171	0.528095	13.529
	1.252	0.61259	16.084
	1.243	0.401352	20.671
	1.089	0.147866	17.013
	1.173	0.295733	17.245
	1.187	0.274609	18.987
	1.311	0.697085	22.645
	1.17	0.422476	22.761
	1.116	0.286596	15.218
	1.102	0.220459	16.142
	1.065	0.26455	8.249
	1.092	0.220459	12.089
	1.11	0.132275	12.587
	1.093	0.154321	12.018
	1.13	0.330688	16.284
	1.093	0.088183	17.564
	1.081	0.198413	10.098
	1.036	0.198413	6.471
	1.05	0.242504	7.822
	1.096	0.440917	14.791
	1.065	0.220459	10.596
	1.065	0.132275	10.809
	1.109	0.242504	27.307
	1.125	0.242504	26.596
	1.202	0.683422	11.804
	1.187	0.418871	9.956
	1.126	0.286596	15.147
	1.062	0.198413	6.756
	1.109	0.427716	11.093
	1.308	0.727117	24.32
	1.114	0.342173	15.929
	1.316	1.41146	29.938
	1.135	0.513259	13.511
	1.246	0.684346	16.071
	1.106	0.556031	19.2
	1.064	0.187793	9.232
	1.152	0.619718	8.71
	1.16	0.431925	20.671
	1.109	0.413146	14.226
	1.127	0.206573	12.135
	1.033	0.169014	5.806
	1.083	0.165868	14.08
	1.243	0.663472	24.889
	1.093	0.221157	30.72
	1.1	0.350166	44.231
	1.118	0.479174	16.213
	1.133	0.294877	22.4
	1.144	0.239587	20.124
	1.088	0.276447	14.72
	1.151	0.258017	27.876
	1.121	0.737191	20.48
	1.126	0.258017	18.56
	1.118	0.221157	22.471
	1.111	0.258017	25.458
Mean		0.397495	17.1523
SEM		0.0118775	0.40864
