# Supplementary material for: Neuroprotective effects of TRPA1 channels in the cerebral endothelium following ischemic stroke
Source: eLife. 2018 Sep 21;7:e35316. doi: 10.7554/eLife.35316 (PMC6177258; doi:10.7554/eLife.35316)
Supplement: Figure 3—figure supplement 2—source data 1. [file elife-35316-fig3-figsupp2-data1.xlsx]

## Sheet: Properties of Hypoxia Sparklets
	Amplitude (F/F0)	Duration (s)	Spatial Spread (µm2)		Frequency Distribution
	1.09	0.475407	20.496		Amplitude (F/F0)		Duration (s)		Spatial Spread (µm2)
	1.101	0.804535	24.967		Bin Center	Count	Bin Center	Count	Bin Center	Count
	1.208	0.530261	33.735		1	0	0	0	0	0
	1.181	0.621686	23.283		1.02	3	0.05	0	2	1
	1.051	0.895959	9.406		1.04	15	0.1	6	4	8
	1.153	1.01609	28.567		1.06	23	0.15	31	6	16
	1.2	0.231214	33.851		1.08	43	0.2	38	8	27
	1.102	1.00147	65.322		1.1	62	0.25	52	10	39
	1.103	0.48852	45.986		1.12	55	0.3	28	12	40
	1.123	0.390816	45.348		1.14	42	0.35	48	14	38
	1.11	0.61065	44.012		1.16	36	0.4	33	16	33
	1.108	0.780031	13.297		1.18	19	0.45	39	18	39
	1.036	0.780031	10.742		1.2	34	0.5	38	20	27
	1.197	0.526521	35.187		1.22	18	0.55	29	22	29
	1.039	1.01404	16.955		1.24	10	0.6	18	24	25
	1.052	0.721529	12.077		1.26	11	0.65	10	26	22
	1.086	0.546022	9.522		1.28	10	0.7	11	28	19
	1.204	0.565523	19.567		1.3	15	0.75	11	30	11
	1.166	0.756785	21.658		1.32	10	0.8	13	32	12
	1.123	0.887265	18.406		1.34	5	0.85	10	34	10
	1.119	0.339248	25.316		1.36	7	0.9	10	36	9
	1.113	0.626305	57.251		1.38	4	0.95	6	38	4
	1.14	0.887265	17.942		1.4	2	1	6	40	2
	1.206	0.626305	27.29		1.42	5			42	10
	1.383	0.4914	24.387		1.44	1			44	6
	1.3	0.515971	27.29		1.46	3			46	6
	1.19	0.17199	19.277		1.48	2			48	0
	1.363	0.663391	18.58		1.5	2			50	4
	1.219	0.786241	28.683
	1.162	0.27027	19.509
	1.165	0.561289	29.612
	1.371	0.289698	17.593
	1.103	0.597501	20.438
	1.092	0.434546	23.574
	1.081	0.235379	24.561
	1.1	0.579395	24.619
	1.088	0.488865	29.496
	1.203	0.887199	52.373
	1.201	0.525077	60.212
	1.224	0.964372	38.786
	1.181	0.42861	11.961
	1.205	0.187517	19.335
	1.124	0.482186	6.619
	1.113	0.348245	15.735
	1.106	0.375033	5.516
	1.111	0.356808	15.644
	1.328	0.675	27.307
	1.24	0.45	24.249
	1.094	0.45	15.929
	1.094	0.5	13.298
	1.168	0.26445	7.822
	1.06	0.470219	17.245
	1.391	0.796524	25.083
	1.216	0.362056	20.148
	1.199	0.553123	36.696
	1.173	0.276561	41.574
	1.155	0.322655	43.896
	1.384	0.460936	31.703
	1.091	0.898825	16.78
	1.636	0.483982	31.935
	1.134	0.57617	17.419
	1.131	0.253515	44.651
	1.119	0.253515	10.219
	1.126	0.368749	13.471
	1.536	0.599216	22.296
	1.463	0.944918	25.316
	1.591	0.668357	24.851
	1.45	0.530076	25.083
	1.477	0.530076	26.651
	1.155	0.852731	16.606
	1.313	0.462428	34.432
	1.132	0.732177	25.432
	1.356	0.732177	36.812
	1.133	0.500963	26.303
	1.125	0.366089	11.671
	1.254	0.154143	22.877
	1.102	0.211946	28.509
	1.183	0.231214	34.78
	1.273	0.211946	18.696
	1.254	0.789981	33.096
	1.116	0.66474	16.142
	1.141	0.693642	13.413
	1.149	0.327553	14.922
	1.126	0.289017	27.696
	1.135	0.231214	36.464
	1.121	0.520231	30.193
	1.082	0.539499	21.542
	1.152	1.079	35.709
	1.143	0.440917	21.6
	1.175	0.507055	13.529
	1.097	0.198413	12.774
	1.083	0.352734	14.051
	1.15	0.198413	49.006
	1.281	0.485009	22.296
	1.339	0.749559	27.812
	1.129	0.573192	25.025
	1.133	0.242504	34.49
	1.135	0.661376	26.767
	1.192	0.352734	50.515
	1.129	0.63933	24.445
	1.117	0.220459	19.625
	1.156	0.286596	32.109
	1.149	0.154321	35.187
	1.158	0.440917	26.535
	1.225	0.440917	22.703
	1.118	0.588116	31.716
	1.103	0.872034	33.991
	1.172	0.223078	16.853
	1.117	0.141959	7.822
	1.292	0.689515	28.658
	1.292	0.730075	23.396
	1.135	1.03427	57.742
	1.443	0.405597	42.311
	1.458	0.770635	46.364
	1.36	0.567836	51.627
	1.187	0.851754	36.836
	1.127	0.973433	41.031
	1.303	0.567836	19.413
	1.272	0.47619	23.458
	1.115	0.166667	10.626
	1.108	0.333333	12.774
	1.241	0.238095	22.993
	1.083	0.809524	19.103
	1.09	0.214286	10.684
	1.145	0.285714	17.767
	1.118	0.880952	12.832
	1.159	0.261905	17.767
	1.242	0.833333	24.619
	1.296	0.309524	19.103
	1.116	1.07143	22.993
	1.171	0.595238	15.387
	1.161	0.166667	28.103
	1.325	0.52381	23.69
	1.244	0.809524	13.18
	1.364	0.428571	18.348
	1.425	0.357143	38.786
	1.413	0.380952	27.812
	1.199	0.261905	14.458
	1.151	0.309524	27.696
	1.06	0.190476	5.11
	1.136	0.300469	15.735
	1.115	0.225352	27.987
	1.309	0.676056	24.154
	1.326	0.525822	32.051
	1.162	0.262911	17.709
	1.17	0.169014	10.219
	1.109	0.488263	19.451
	1.091	0.488263	14.168
	1.197	0.356808	15.155
	1.119	0.244131	23.516
	1.178	0.507042	44.999
	1.131	0.394366	21.135
	1.153	0.431925	32.574
	1.308	0.507042	17.884
	1.305	0.431925	21.077
	1.12	0.507042	11.206
	1.17	0.300469	17.593
	1.133	0.28169	18.522
	1.115	0.431925	19.103
	1.145	0.244131	16.606
	1.101	0.244131	6.155
	1.199	0.89172	17.593
	1.093	0.382166	11.148
	1.125	0.530786	27.29
	1.133	0.679406	21.542
	1.175	0.382166	20.845
	1.154	0.44586	15.619
	1.199	0.169851	18.987
	1.259	0.191083	26.419
	1.098	0.403397	15.503
	1.19	0.530786	11.671
	1.303	0.424628	17.651
	1.214	0.912951	18.58
	1.163	0.339703	15.967
	1.132	0.44586	10.8
	1.162	0.29724	13.297
	1.14	0.679406	22.877
	1.112	0.424628	12.135
	1.153	0.424628	12.658
	1.091	0.14862	13.18
	1.067	0.339703	6.619
	1.308	1.05008	32.458
	1.128	0.282714	21.658
	1.192	0.747173	18.813
	1.341	0.444265	19.509
	1.172	0.403877	20.496
	1.081	0.141357	13.529
	1.075	0.323102	14.168
	1.089	1.15105	21.89
	1.31	0.343296	26.767
	1.131	0.444265	32.283
	1.518	0.222132	22.703
	1.091	0.343296	7.955
	1.106	0.181745	8.071
	1.295	0.343296	15.909
	1.499	0.181745	25.722
	1.32	0.26252	29.148
	1.315	0.080775	10.568
	1.16	0.363489	41.98
	1.103	0.484653	7.142
	1.204	0.424071	12.6
	1.201	0.363489	30.425
	1.267	0.282714	13.18
	1.293	0.666397	14.284
	1.122	0.563534	21.89
	1.343	0.890747	31.412
	1.618	0.218142	39.077
	1.091	0.327213	24.387
	1.29	0.327213	25.258
	1.124	0.199964	41.051
	1.128	0.399927	17.535
	1.162	0.327213	45.522
	1.1	0.436284	27.929
	1.154	0.345392	46.567
	1.128	0.436284	15.387
	1.098	0.508998	12.077
	1.121	0.345392	12.89
	1.14	0.218142	8.245
	1.146	0.243358	9
	1.191	0.344758	12.135
	1.151	0.425877	9.755
	1.285	0.344758	13.064
	1.292	0.446157	17.187
	1.279	0.425877	15.038
	1.19	0.932874	12.89
	1.13	0.466437	12.89
	1.118	0.547556	10.335
	1.164	0.588116	29.206
	1.171	0.628676	24.909
	1.139	0.385317	16.664
	1.232	0.486717	21.077
	1.137	0.831474	32.922
	1.156	0.405597	20.264
	1.315	0.182519	21.425
	1.25	0.588116	18.871
	1.126	0.202788	9.639
	1.142	0.430925	18.174
	1.134	0.253485	27.812
	1.203	0.456274	12.542
	1.154	0.430925	41.748
	1.174	0.811153	22.761
	1.206	0.481622	25.954
	1.277	0.405577	18.813
	1.197	0.963245	27
	1.188	0.770021	26.419
	1.165	0.564682	34.606
	1.183	0.48768	21.309
	1.203	0.590349	22.761
	1.118	0.359343	11.497
	1.138	0.348542	10.219
	1.174	0.570342	11.38
	1.211	0.855513	22.296
	1.161	0.190114	30.483
	1.104	0.506971	29.496
	1.09	0.506971	10.51
	1.234	0.443599	19.451
	1.413	0.411914	36.696
	1.082	0.433276	8.884
	1.11	0.693241	11.148
	1.258	0.693241	26.361
	1.489	1.05438	12.019
	1.133	0.749168	9.58
	1.209	0.527192	8.826
	1.095	0.244131	26.942
	1.227	0.600939	27.871
	1.115	0.413146	27.058
	1.162	0.622263	9.813
	1.193	0.760544	11.555
	1.333	0.875778	24.096
	1.076	0.161327	13.122
	1.234	0.483982	41.806
	1.1	0.230468	11.38
	1.5	0.829684	22.296
	1.119	1.0371	6.793
	1.14	0.345702	20.496
	1.119	0.599216	26.419
	1.127	0.368749	7.897
	1.274	0.483982	14.342
	1.097	0.991012	4.181
	1.038	0.205212	11.164
	1.11	0.369382	17.28
	1.368	0.841371	20.978
	1.011	0.16417	6.827
	1.032	0.266776	6.044
	1.111	0.246255	12.729
	1.236	0.246255	10.809
	1.078	0.171317	13.796
	1.109	0.367107	14.791
	1.101	0.195791	11.591
	1.138	0.562898	16.356
	1.245	0.978953	15.573
	1.059	0.244738	9.529
	1.022	0.220264	5.049
	1.085	0.293686	7.893
	1.045	0.195791	7.467
	1.161	0.538424	15.36
	1.227	0.587372	18.916
	1.204	0.220264	19.84
	1.201	0.269212	18.418
	1.071	0.140187	13.298
	1.117	0.420561	18.56
	1.038	0.303738	5.902
	1.055	0.280374	8.249
	1.095	0.327103	14.436
	1.093	0.280374	24.249
	1.191	0.794393	15.929
	1.086	0.150801	11.38
	1.116	0.471254	18.58
	1.068	0.131951	17.942
	1.109	0.213523	24.178
	1.04	0.106762	10.738
	1.022	0.160142	8.818
	1.072	0.19573	12.302
	1.07	0.266904	11.307
	1.09	0.391459	26.453
	1.107	0.373665	19.271
	1.06	0.160142	8.747
	1.05	0.231317	9.956
	1.117	0.427046	15.36
	1.078	0.177936	11.733
	1.076	0.482543	23.467
	1.096	0.255464	11.591
	1.199	0.397389	17.707
	1.072	0.227079	11.449
	1.089	0.397389	14.862
	1.074	0.340619	13.44
	1.055	0.397389	12.444
	1.076	0.482543	18.773
	1.044	0.227079	8.818
	1.054	0.150235	8.245
	1.051	0.131455	7.374
	1.051	0.169014	8.768
	1.109	0.206573	10.742
	1.145	0.450704	31.18
	1.387	0.300469	25.606
	1.06	0.187793	9.639
	1.031	0.150235	5.052
	1.315	0.262911	17.709
	1.078	0.44226	20.907
	1.076	0.2457	24.604
	1.154	0.835381	45.867
	1.111	0.31941	35.556
	1.075	0.27027	12.587
	1.084	0.108637	6.329
	1.039	0.162955	2.206
	1.086	0.126743	10.858
	1.086	0.162955	9.755
	1.094	0.235379	6.387
	1.096	0.235379	8.535
	1.086	0.32591	7.432
	1.074	0.317041	14.009
	1.1	0.475561	10.027
	1.247	0.528402	42.524
	1.088	0.396301	10.951
	1.19	1.00396	26.524
	1.204	0.32591	8.071
	1.292	0.253485	11.613
	1.148	0.126743	6.677
	1.178	0.181061	6.793
	1.299	0.253485	11.09
	1.396	0.633714	11.787
	1.206	0.452653	11.322
	1.216	0.217273	7.606
	1.136	0.235379	6.735
	1.253	0.525077	8.884
	1.139	0.226337	4.703
	1.182	0.123457	6.213
	1.224	0.246914	9.929
	1.208	0.144033	3.832
	1.174	0.411523	6.503
	1.139	0.205761	4.181
	1.161	0.123457	4.877
	1.281	0.185185	4.819
	1.259	0.37037	7.2
	1.172	0.185185	4.471
	1.221	0.411523	10.742
	1.335	0.389933	9.348
	1.353	0.354484	9.29
	1.059	0.338028	31.431
	1.098	0.816901	15.716
	1.156	0.788732	21.689
	1.156	0.394366	24.107
	1.173	0.957746	23.609
	1.114	0.704225	16.071
	1.085	0.338028	13.867
	1.082	0.394366	14.72
	1.057	0.338028	10.382
	1.055	0.253521	9.316
	1.077	0.353291	32.427
	1.043	0.167348	13.44
	1.075	0.464857	8.107
	1.11	0.539234	9.884
	1.1	0.613611	19.2
	1.138	0.595017	38.969
	1.055	0.241726	13.298
	1.417	0.353291	28.018
	1.199	0.241726	33.138
	1.145	0.464857	42.596
	1.163	0.263638	14.4
	1.226	0.425877	18.813
	1.224	0.527276	27.871
	1.169	0.466437	9.987
	1.112	0.182519	8.071
	1.28	0.304198	12.948
	1.14	0.486717	9.755
	1.287	0.506997	17.071
	1.108	0.365038	13.587
	1.078	0.28334	19.161
	1.091	0.245561	18.174
	1.073	0.415565	16.664
	1.084	0.302229	17.187
	1.096	0.358897	18.29
	1.259	0.604458	14.69
	1.058	0.226672	8.129
	1.118	0.358897	19.103
	1.058	0.188893	10.393
	1.069	0.262911	17.013
	1.08	0.300469	21.774
	1.1	0.28169	23.632
	1.127	0.56338	20.148
	1.071	0.150235	12.484
	1.064	0.244131	12.193
	1.046	0.086674	12.542
	1.045	0.260022	17.535
	1.095	0.346696	9.697
	1.09	0.238353	13.761
	1.124	0.476706	14.051
	1.096	0.498375	15.503
	1.089	0.411701	14.458
	1.169	0.823402	15.677
	1.07	0.490463	22.993
	1.062	0.871935	35.593
	1.051	1.08992	8.942
	1.088	0.708447	13.297
	1.103	1.19891	15.038
	1.064	0.490463	9.29
	1.045	0.435967	30.6
Mean	437		19.8244
SEM			0.51399
