# Supplementary material for: Neuroprotective effects of TRPA1 channels in the cerebral endothelium following ischemic stroke
Source: eLife. 2018 Sep 21;7:e35316. doi: 10.7554/eLife.35316 (PMC6177258; doi:10.7554/eLife.35316)
Supplement: Figure 4—figure supplement 1—source data 1. [file elife-35316-fig4-figsupp1-data1.xlsx]

## Sheet: Hypoxia vs Hypoxia+Apocynin
	Frequency (Hz)			Sites per Cell
	Hypoxia	Hypoxia+Apocynin		Hypoxia	Hypoxia+Apocynin
	0.34111	0.39438		0.123977	0.148773
	0.53118	0.5523		0.123977	0.0991817
	0.2996	0.368		0.123977	0.0991817
	0.15915	0.86544		0.0495909	0.198363
	0.4496	0.68419		0.123977	0.173568
	0.1686	0.66276		0.0495909	0.123977
	0.31707	0.30564		0.123977	0.0991817
	0.4795	0		0.148773	0
	0.2035	0.38507		0.0991817	0.0743863
	0.65085	0.03174		0.198363	0.0247954
	0.93891	0.8202		0	0.173568
	0.41228	0.7574		0.198363	0.0991817
	0	0.8593		0.247954	0.148773
	0.70546	0.3175		0.223159	0.123977
	0	0		0.123977	0.198363
	0.57244	0.6628		0.247954	0.0991817
	0.407	0.4094		0.0743863	0.123977
	0.4715	0.6942		0.173568	0.223159
	0.95867	0		0.173568	0.247954
	0.4288	0.3028		0.198363	0.123977
Mean	0.424761	0.453656		0.141334	0.130176
SEM	0.0584664	0.0657962		0.015061	0.0138026

## Sheet: Hypoxia vs Hypoxia+SOD
	Frequency (Hz)			Sites per Cell
	Hypoxia	Hypoxia+Apocynin		Hypoxia	Hypoxia+Apocynin
	0	0.17025		0	0.0991817
	0.38661	0.05523		0.123977	0.0247954
	0.18925	0.16569		0.0743863	0.0495909
	0.5523	0.09882		0.148773	0.0495909
	0.5346	0.34447		0.0743863	0.123977
	0.11284	0		0.0247954	0
	0.355	0.11046		0.0495909	0.0247954
	0.5378	0.33138		0.148773	0.0991817
	0.44379	0		0.123977	0
	0.47646	0.10256		0.0991817	0.0247954
	0.3195	0		0.0991817	0
	0.3692	0		0.0495909	0
	0.1835	0.15225		0.148773	0.0495909
	0.88368	0.05253		0.198363	0.0247954
	1.24085	0.11046		0.223159	0.0495909
	0.9	0.85212		0.148773	0.198363
	0.5128	0.30896		0.0743863	0.223159
	0.71799	0.3505		0.123977	0.173568
	1.04519	0.9412		0.148773	0.0991817
	0.67704	0.83827		0.198363	0.123977
	0.77322	0.43408		0.173568	0.0743863
	0.29856	0.4464		0.0495909	0.0991817
	0.5523	0.60632		0.0991817	0.123977
		0.5523			0.0991817
		0.90702			0.173568
		0.69225			0.148773
		1.0252			0.247954
		1.1024			0.247954
		0.36102			0.123977
		0.2564			0.0743863
		0.28602			0.123977
		0.69225			0.223159
		0.66276			0.223159
Mean	0.760163	0.573923		0.143814	0.143814
SEM	0.0865026	0.0685392		0.0180324	0.0150072
