# Supplementary material for: Neuroprotective effects of TRPA1 channels in the cerebral endothelium following ischemic stroke
Source: eLife. 2018 Sep 21;7:e35316. doi: 10.7554/eLife.35316 (PMC6177258; doi:10.7554/eLife.35316)
Supplement: Figure 5—figure supplement 1—source data 1. [file elife-35316-fig5-figsupp1-data1.xlsx]

## Sheet: Vasodilation (%)
	Vasodilation (%)			Vasodilation (%)
	Hypoxia+scrambled peptide	Hypoxia+gp91-dsTat		Hypoxia	Hypoxia+SOD
	28.9446	17.9251		9.06085	16.4462
	15.9928	12.5016		15.7895	13.1274
	10.9255	12.3637		8.63179	4.69819
				23.7011	19.3233
				18.2261	24.6091
Mean	18.621	14.2635		15.0819	15.6408
SEM	5.36507	1.83126		2.85074	3.32188
