# Supplementary material for: Neuroprotective effects of TRPA1 channels in the cerebral endothelium following ischemic stroke
Source: eLife. 2018 Sep 21;7:e35316. doi: 10.7554/eLife.35316 (PMC6177258; doi:10.7554/eLife.35316)
Supplement: Figure 5—figure supplement 2—source data 1. [file elife-35316-fig5-figsupp2-data1.xlsx]

## Sheet: Vasodilation (%)
	Vasodilation (%)			Vasodilation (%)
	4-HNE	4-HNE+Tempol		4-HNE	4-HNE+mitoTEMPO
	9.149	11.81		11.45	11.64
	23.94	24.94		6.068	7.014
	18.2	18.23		9.977	9.123
				15.06	12.37
				10.62	13.09
Mean	17.0963	18.3267		10.635	10.6474
SEM	4.30531	3.79061		1.4411	1.12792
