# Supplementary material for: Neuroprotective effects of TRPA1 channels in the cerebral endothelium following ischemic stroke
Source: eLife. 2018 Sep 21;7:e35316. doi: 10.7554/eLife.35316 (PMC6177258; doi:10.7554/eLife.35316)
Supplement: Figure 8—figure supplement 1—source data 1. [file elife-35316-fig8-figsupp1-data1.xlsx]

## Sheet: Post-MCAO Perfusion
	Post-MCAO perfusion (% of baseline)			Post-MCAO perfusion (% of baseline)			Post-MCAO perfusion (% of baseline)
	TRPA1fl/fl	eTRPA1-/-		Vehicle	CinA		CinA TRPA1fl/fl	CinA eTRPA1-/-
	-82.8627	-89.9661		-77.7922	-85.4683		-87.5	-86.2
	-66.3683	-96.153		-72.7374	-72.7374		-83.6	-75
	-92.8223	-90.772		-35.532	-75.9335		-89.4	-92.8
	-81.74	-85.983		-38.1854	-37.3217		-85.5	-89.8
	-94.8757	-82.8206		-85.6706	-85.7772		-87.23	-89.7
				-82.051	-84.8265		-82.07
					-85.7772
Mean	-83.7338	-89.1389		-65.3281	-75.406		-85.8833	-86.7
SEM	5.06477	2.26306		9.18016	6.66		1.10599	3.10612
