# Supplementary material for: Neuroprotective effects of TRPA1 channels in the cerebral endothelium following ischemic stroke
Source: eLife. 2018 Sep 21;7:e35316. doi: 10.7554/eLife.35316 (PMC6177258; doi:10.7554/eLife.35316)
Supplement: Figure 8—figure supplement 2—source data 1. [file elife-35316-fig8-figsupp2-data1.xlsx]

## Sheet: Vasodilation (%)
	Pial Arteries
	Vasodilation (%)
		TRPA1fl/fl						eTRPA1-/-
	CinA [logmol/L]
	-9	-0.2374	10.717	1.7682	2.5619	0.0881		4.9043	-1.3355	-0.3583	-0.4769	6.492
	-8	3.4683	17.942	7.1198	9.1327	0.4168		-3.5483	-3.9923	-1.744	-0.0228	6.2459
	-7	15.397	14.513	20.218	6.7815	1.6378		-4.7795	-8.965	1.1424	1.4102	6.2247
	-6	17.951	13.274	35.564	4.6796	4.0266		-5.1504	-11.828	1.0229	2.7144	7.6608
	-5	19.218	8.3097	36.476	14.267	9.2823		1.4741	-8.4426	1.2275	4.7453	9.0167
	-4	32.829	17.562	34.119	23.528	16.253		3.031	10.599	1.1999	9.103	9.358
		TRPA1fl/fl		eTRPA1-/-
	CinA [logmol/L]	Mean	SEM	Mean	SEM
	-9	2.97956	2.00274	1.84512	1.6018
	-8	7.61592	2.985	-0.6123	1.85348
	-7	11.7095	3.31343	-0.99344	2.64878
	-6	15.099	5.75084	-1.11606	3.37122
	-5	17.5106	5.12584	1.6042	2.88018
	-4	24.8582	3.73061	6.65818	1.89401
	Penetrating Arterioles
	CinA	CinA+A967079
	26.738	18.85
	13.691	0.2927
	25.064	13.683
	31.408	3.2942
	19.347	7.8511
Mean	23.2496	8.7942
SEM	3.07097	3.3796
